# Supplementary material for: Onset of strong Iceland-Scotland overflow water 3.6 million years ago
Source: Nat Commun. 2025 May 9;16:4323. doi: 10.1038/s41467-025-59265-5 (PMC12064707; doi:10.1038/s41467-025-59265-5)
Supplement: Supplementary file 3 — SUPPLEMENTARY DATA [file 41467_2025_59265_MOESM3_ESM.xlsx]

## Sheet: OVERVIEW_SUPPLEMENTARY_DATA
This file contains the numerical supplementary data for Sinnesael et al., "Onset of strong Iceland-Scotland Overflow Water 3.6 million years ago", Nature Communications, and contains:
1) Hole summaries for IODP Expeditions 395C and 395
2) Stratigraphic distribution of quartz and rock fragments in palaeontological sample residues, interpreted as IRD
3) Stratigraphic distribution of glauconite grains in palaeontological sample residues
4) Lithological summaries for sites U1554, U1562, U1563, U1564 and U1602
5) Age-model tables and plots for sites U1554, U1562, U1563, U1564 and U1602
6) U1564 5-2 Ma astronomical tuning
Lines highlighted in bold font are not part of the IODP Exp. 395 Proceedings.
All IODP Exp. 395 shipboard data are publicaly accessible on
https://web.iodp.tamu.edu/LORE/

## Sheet: Exp_395_395C_HoleSummary
Exp	Site	Hole	Latitude	Longitude	Water depth (m)	Penetration DSF (m)	Cored interval (m)	Recovered length (m)	Recovery (%)	Drilled interval (m)	Drilled interval (no.)	Total cores (no.)	APC cores (no.)	HLAPC cores (no.)	XCB cores (no.)	RCB cores (no.)	Other cores (no.)	Date started (UTC)	Date finished (UTC)	Time on hole (days)
395C	U1554	E	60° 7.5235'N	26° 42.1324'W	1869.83	647.7	581.4	541.07	93.06	66.3	1	61	16	0	45	0	0	2021-06-24 01:45:00	2021-06-29 02:45:00	5.04
395C	U1554	F	60° 7.5136'N	26° 42.1140'W	1869.71	779.9	159.9	100.15	62.63	620	2	30	0	0	0	30	0	2021-06-29 02:45:00	2021-07-10 08:00:00	11.22
395	U1554	G	60°07.50369'N	026°42.11290'W	1868.65	355	355	362.29	102.05		0	40	31	3	6	0	0	2023-06-27 18:45:00	2023-06-29 17:45:00	1.96
395	U1554	H	60°07.4952'N	026°42.1188'W	1866.65	354.9	354.9	370.1	104.28		0	38	30	0	8	0	0	2023-06-29 17:45:00	2023-07-01 06:45:00	1.54
395C	U1555	H	60°13.69242'N	28°30.02395'W	1523.65	177.5	177.5	180.06	101.44		0	20	18	0	2	0	0	2021-06-12 13:00:00	2021-06-14 20:00:00	2.29
395C	U1555	I	60°13.68966'N	28°29.99842'W	1523.59	376.5	217.2	104.19	47.97	159.3	1	40	0	0	0	40	0	2021-06-14 20:20:00	2021-06-23 20:30:00	9.01
395C	U1562	A	60°06.3030'N	026°30.1245'W	2003.35	429.8	429.8	411.04	95.64		0	65	21	36	8	0	0	2021-07-10 13:06:00	2021-07-13 19:30:00	3.27
395C	U1562	B	60°06.2993'N	026°30.1026'W	2003.35	561.5	153.4	73.08	47.64	408.1	1	31	0	0	0	31	0	2021-07-13 19:30:00	2021-07-21	7.19
395	U1562	C	60°06.3015'N	026°30.0754'W	2002.75	300.4	293.4	308.45	105.13	7	5	48	15	33	0	0	0	2023-07-01 12:15:00	2023-07-03 09:00:00	1.86
395C	U1563	A	60°11.99854'N	028°00.02092'W	1417.92	327.6	327.6	334.98	102.25		0	49	21	26	2	0	0	2021-07-22 02:30:00	2021-07-24 07:15:00	2.2
395C	U1563	B	60°11.99462'N	027°59.99960'W	1417.92	456.6	155.2	44.38	28.6	301.4	1	31	0	0	0	31	0	2021-07-24 07:15:00	2021-07-30 05:18:00	5.92
395C	U1564	A	59°51.0377'N	023°16.0071'W	2208.14	9.5	9.5	9.89	104.11		0	1	1	0	0	0	0	2021-07-30 17:57:00	2021-07-31 03:15:00	0.39
395C	U1564	B	59°51.03717'N	023°15.98679'W	2207.94	26.2	26.2	26.81	102.33		0	3	3	0	0	0	0	2021-07-31 03:15:00	2021-07-31 06:30:00	0.14
395C	U1564	C	59°51.03743'N	023°16.00874'W	2208.14	628.9	628.9	618.71	98.38		0	75	17	18	40	0	0	2021-07-31 06:30:00	2021-08-05 01:00:00	4.77
395	U1564	D	59°51.0483'N	023°16.0080'W	2208.14	657.3	655.3	632.42	96.51	2	1	73	22	6	45	0	0	2023-06-21 15:00:00	2023-06-25 20:15:00	4.22
395	U1564	E	59°51.0485'N	023°15.9876'W	2207.29	263.5	263.5	273.7	103.87		0	28	22	0	6	0	0	2023-06-25 20:15:00	2023-06-27 06:40:00	1.43
395	U1564	F	59°51.0363'N	023°15.9840'W	2208.14	1169.7	571.7	434.15	75.94	598	2	75	0	0	0	75	0	2023-07-25 21:00:00	2023-08-10 22:00:00	16.04
395	U1602	A	61°11.7138'N	038°10.8186'W	2708.59	8.8	8.8	8.81	100.11		0	1	1	0	0	0	0	2023-07-04 17:18:00	2023-07-05 05:00:00	0.49
395	U1602	B	61°11.7144'N	038°10.8184'W	2709.19	251.1	251.1	262.37	104.49		0	38	16	22	0	0	0	2023-07-05 05:00:00	2023-07-06 16:00:00	1.46
395	U1602	C	61°11.7253'N	038°10.8193'W	2709.99	269.3	267.3	272.63	101.99	2	1	38	19	19	0	0	0	2023-07-06 16:00:00	2023-07-08 05:25:00	1.56
395	U1602	D	61°11.7259'N	038°10.7967'W	2709.07	540.7	540.7	450.45	83.31		0	66	19	18	29	0	0	2023-07-08 05:30:00	2023-07-11 16:45:00	3.47
395	U1602	E	61°11.7150'N	038°10.7961'W	2709.19	1365.2	835.9	450.39	53.88	529.3	1	87	0	0	0	87	0	2023-07-11 16:45:00	2023-07-24 04:09:00	12.48
Totals:						9957.6	7264.2	6270.12		2693.4	16	938	272	181	191	294

## Sheet: IRD_PAL_residues
Relative abundance legend: 0 = not observed; 1 = present; 2 = rare; 3 = few; 4 = common; 5 = abundant; 6 = dominant
U1563A						U1554E						U1562A						U1562C						U1564C						U1602D
Depth ( m CSF-A)	Age (Ma)	Quartz	Rock Fragments			Depth ( m CSF-A)	Age (Ma)	Quartz	Rock Fragments			Depth ( m CSF-A)	Age (Ma)	Quartz	Rock Fragments			Depth ( m CSF-A)	Age (Ma)	Quartz	Rock Fragments			Depth ( m CSF-A)	Age (Ma)	Quartz	Rock Fragments			Depth ( m CSF-A)	Age (Ma)	Glass count
0	0	0	0			0	0.585583	0	0			0	0	3	3			5.32	0.306207	0	0			83.3	1.15351	5	3			5.1	0.0584044	72
7.41	0.174141	5	3			76.3	0.872272	6	5			1.99	0.11454	5	3			15.03	0.839462	4	3			121.58	1.43418	6	3			15.15	0.173496	66
45.83	0.677999	5	3			152.07	1.19146	1	2			31.06	1.8351	5	3			24.62	1.41524	4	3			163.91	1.71602	1	1			24.22	0.277364	60
83.86	1.27826	6	3			189.93	1.44248	6	1			40.41	2.01758	1	1			34.32	1.92295	0	0			192.07	1.90351	1	1			34.32	0.393028	100
122.02	1.91591	6	3			227.84	1.68432	3	3			49.71	2.14759	2	1			44.81	2.08232	0	0			201.54	1.9635	5	2			43.69	0.500331	6
131.21	2.05875	4	3			247.27	1.80827	5	3			78.44	2.37	3	1			54.2	2.18235	3	3			210.82	2.02707	1	0			53.23	0.609582	15
140.85	2.15936	5	5			266.72	1.93234	1	2			88.05	2.4444	3	2	IRD ONSET		63.78	2.25651	1	1			220.28	2.09188	0	0			62.65	0.717459	15
150.28	2.19938	6	3			285.83	2.02675	2	0			125.61	2.73006	5	3	DEPTH	(+/-)	73.13	2.32889	1	0			229.7	2.15642	5	3			72.15	0.8195	21
159.84	2.23996	0	0			302.8	2.11024	6	3			135.42	2.803	0	0	130.515	4.905	82.65	2.40259	0	0			239.14	2.22109	0	2			81.64	0.9144	182
169.28	2.31957	2	2			324.91	2.21903	0	0			163.41	4.63756	0	0	AGE	(+/-)	92.35	2.47768	6	1			251.28	2.30425	2	0			91.15	1.0095	52
178.83	2.4401	0	0			344.5	2.31541	5	2			173.47	5.10268	0	0	2.76653	0.0364721	101.75	2.55045	0	0			259.66	2.36166	0	0			100.48	1.11071	18
188.19	2.55823	0	0	IRD ONSET		363.88	2.41077	1	0			182.97	5.40356	0	0			111.23	2.62294	4	3	IRD ONSET		269.96	2.43223	1	0	IRD ONSET		109.94	1.18485	60
197.83	2.66193	2	2	DEPTH	(+/-)	383.24	2.50602	6	3			196.87	5.75173	0	0			120.71	2.69356	1	0	DEPTH	(+/-)	279.79	2.49957	6	3	DEPTH	(+/-)	119.66	1.26102	116
230.5	2.98157	0	0	214.165	16.335	402.63	2.60143	2	1			229.81	6.76083	0	0			129.79	2.76119	0	0	125.25	4.54	317.09	2.82398	1	0	298.44	18.65	129.22	1.33593	60
267.18	3.80445	0	0	AGE	(+/-)	422.09	2.69765	3	1	IRD ONSET		262.7	7.48021	0	0			139.68	3.67255	0	0	AGE	(+/-)	355.12	3.20022	0	0	AGE	(+/-)	138.76	1.41069	50
305.39	4.42519	1	0	2.82175	0.159819	431.65	2.745	5	3	DEPTH	(+/-)	271.69	7.67707	0	0			144.17	3.83792	0	0	2.72737	0.0338175	396.13	3.60595	0	0	2.66178	0.162208	148.08	1.48372	10
315.13	4.66373	0	0			441.59	2.79407	0	0	436.62	4.97	281.15	7.88421	0	0			147.45	3.95871	0	0			435.04	3.99089	0	0			166.88	1.63105	0
324.43	4.9	0	0			460.87	2.8894	0	0	AGE	(+/-)	290.92	8.09814	0	0			155.15	4.25565	0	0			473.45	4.04388	0	0			174.54	1.69107	0
						493.99	3.05317	0	0	2.76954	0.0245366	300.23	8.30201	0	0			159.88	4.47435	0	0			483.58	4.27058	0	0			185.64	1.7775	75
						500.33	3.08452	0	0			309.72	8.50981	0	0			164.51	4.68841	0	0			492.28	4.46529	0	0			194.96	1.83725	0
						503.26	3.099	0	0			318.91	8.71104	0	0			169.14	4.90248	0	0			503.04	4.70609	0	0			204.25	1.89681	0
						506.27	3.11389	0	0			328.49	8.92081	0	0			175.41	5.19238	0	0			512.67	4.92161	0	0			206.17	1.90932	0
						509.24	3.12857	0	0			337.84	9.12555	0	0			180.08	5.33031	0	0			522.33	5.13779	0	0			211.05	1.95174	0
						510.09	3.13277	0	0			347.37	9.43806	0	0			184.88	5.44939	0	0			531.96	5.35331	0	0			213.79	1.99841	0
						511.56	3.14004	0	0			356.7	9.84588	0	0			189.57	5.56574	0	0			541.18	5.55965	0	0			217.59	2.06437	0
						520.05	3.18202	0	0			366.22	10.262	0	0			194.13	5.67887	0	0			551.41	5.78859	0	0			221.94	2.16156	0
						522.92	3.19621	0	0			378.93	10.8155	0	0			198.93	5.79796	0	0			560.97	6.00254	0	0			223.29	2.17358	0
						525.65	3.20971	0	0			383.06	10.9947	0	0			203.7	5.9163	0	0			570.92	6.24301	0	0			232.57	2.2581	67
						528.61	3.22435	1	0			395.04	11.5144	0	0			208.23	6.04217	0	0			580.46	6.63387	0	0			241.98	2.3438	0
						529.75	3.22998	1	0			404.47	11.9235	0	0			213.09	6.2079	0	0			590.24	7.31011	0	0			251.45	2.43006	3
						531.87	3.24047	0	0			413.27	12.3053	0	0			217.76	6.36716	0	0			599.85	7.97196	2	0			256.06	2.58631	0	IRD ONSET?
						532.19	3.24205	0	0			427.4	12.9183	0	0			222.21	6.51891	0	0			609.16	8.61314	0	0			260.19	2.63748	10	DEPTH	(+/-)
						538.94	3.27542	0	0									227.04	6.68362	0	0			619.32	9.31287	1	0			267.99	2.73413	0	264.09	3.9
						542.08	3.29095	0	0									231.86	6.80564	0	0			629.07	9.98435	0	0			278	2.85815	0	AGE	(+/-)
						545.81	3.30939	0	0									237.52	6.92938	0	0									283.69	2.92865	0	2.6858	0.0483224
						547.89	3.31968	0	0									242.22	7.03214	0	0									297.12	3.09506	0
						549.1	3.32566	0	0									246.98	7.1362	0	0									306.51	3.2114	0
						551.84	3.33921	0	0									251.71	7.23961	0	0									314.77	3.31375	0
						554.85	4.09285	0	0									258.41	7.38627	0	0									321.11	3.3923	0
						557.92	4.36522	0	0									263.08	7.48853	0	0									334.92	3.56341	0
						558.77	4.44063	0	0									267.85	7.59298	0	0
						559.77	4.52935	0	0									272.48	7.69436	0	0
						560.01	4.55071	0	0									277.11	7.79575	0	0
						568.29	5.28967	0	0									281.89	7.90041	0	0
						571.33	5.56097	2	0									286.51	8.00158	0	0
						574.14	5.81175	0	0									291.31	8.10668	0	0
						577.09	6.07503	0	0									295.94	8.20807	0	0
						577.69	6.12858	0	0
						581.15	6.43737	0	0
						583.96	6.68815	0	0
						586.87	6.94785	0	0
						587.91	7.04067	0	0
						589.24	7.15937	0	0
						592.22	7.42532	0	0
						592.6	7.45923	0	0
						595.38	7.70734	0	0
						596.79	7.83317	0	0
						597.27	7.87601	0	0
						600.2	8.1375	0	0
						604.29	8.50252	0	0
						606.04	8.6587	0	0
						607.19	8.76133	0	0
						610.57	9.06298	0	0
						612.93	9.2736	0	0
						616.02	9.54937	0	0
						617.22	9.65647	0	0
						620.37	9.93759	0	0
						623.5	10.2169	0	0
						624.75	10.3285	0	0
						626.53	10.4873	0	0
						627.21	10.548	0	0
						635.57	11.2925	1	0
						640.23	11.7074	1	0
						643.98	12.0414	1	0
						645.18	12.1482	1	0

## Sheet: Glauconite_PAL_residues
Relative abundance legend: 0 = not observed; 1 = present; 2 = rare; 3 = few; 4 = common; 5 = abundant; 6 = dominant
U1563A				U1554E				U1562A				U1562C				U1564C				U1602D
Depth ( m CSF-A)	Age (Ma)	Glauconite		Depth ( m CSF-A)	Age (Ma)	Glauconite		Depth ( m CSF-A)	Age (Ma)	Glauconite		Depth ( m CSF-A)	Age (Ma)	Glauconite		Depth ( m CSF-A)	Age (Ma)	Glauconite		Depth ( m CSF-A)	Age (Ma)	Glauconite
0	0	0		0	0.585583	0		0	0	0		5.32	0.306207	0		6.97	0.0965592	1		5.1	0.0584044	0
7.41	0.174141	0		76.3	0.872272	0		1.99	0.11454	0		15.03	0.839462	1		45.42	0.629228	0		15.15	0.173496	0
45.83	0.677999	1		152.07	1.19146	0		31.06	1.8351	2		24.62	1.41524	0		83.3	1.15351	0		24.22	0.277364	0
83.86	1.27826	0		189.93	1.44248	0		40.41	2.01758	1		34.32	1.92295	0		121.58	1.43418	0		34.32	0.393028	0
122.02	1.91591	0		227.84	1.68432	0		49.71	2.14759	0		44.81	2.08232	0		163.91	1.71602	0		43.69	0.500331	0
131.21	2.05875	0		247.27	1.80827	0		78.44	2.37	0		54.2	2.18235	0		192.07	1.90351	0		53.23	0.609582	0
140.85	2.15936	0		266.72	1.93234	0		88.05	2.4444	0		63.78	2.25651	0		201.54	1.9635	0		62.65	0.717459	0
150.28	2.19938	2		285.83	2.02675	0		125.61	2.73006	0		73.13	2.32889	0		210.82	2.02707	0		72.15	0.8195	0
159.84	2.23996	0		302.8	2.11024	1		135.42	2.803	0		82.65	2.40259	2		220.28	2.09188	0		81.64	0.9144	0
169.28	2.31957	0		324.91	2.21903	0		163.41	4.63756	0		92.35	2.47768	0		229.7	2.15642	0		91.15	1.0095	0
178.83	2.4401	0		344.5	2.31541	1		173.47	5.10268	0		101.75	2.55045	1		239.14	2.22109	0		100.48	1.11071	0
188.19	2.55823	0		363.88	2.41077	0		182.97	5.40356	3		111.23	2.62294	0		251.28	2.30425	0		109.94	1.18485	0
197.83	2.66193	3		383.24	2.50602	0		196.87	5.75173	1		120.71	2.69356	0		259.66	2.36166	0		119.66	1.26102	0
230.5	2.98157	0		402.63	2.60143	0		229.81	6.76083	0		129.79	2.76119	5		269.96	2.43223	0		129.22	1.33593	0
267.18	3.80445	0		422.09	2.69765	0		262.7	7.48021	1		139.68	3.67255	2		279.79	2.49957	0		138.76	1.41069	0
305.39	4.42519	3		431.65	2.745	0		271.69	7.67707	6		144.17	3.83792	3		317.09	2.82398	0		148.08	1.48372	0
315.13	4.66373	2		441.59	2.79407	0		281.15	7.88421	5		147.45	3.95871	3		355.12	3.20022	1		166.88	1.63105	0
324.43	4.9	2		460.87	2.8894	0		290.92	8.09814	5		155.15	4.25565	3		396.13	3.60595	0		174.54	1.69107	0
				493.99	3.05317	0		300.23	8.30201	2		159.88	4.47435	2		435.04	3.99089	0		185.64	1.7775	0
				500.33	3.08452	0		309.72	8.50981	2		164.51	4.68841	3		473.45	4.04388	0		194.96	1.83725	0
				503.26	3.099	0		318.91	8.71104	6		169.14	4.90248	3		483.58	4.27058	3		204.25	1.89681	0
				506.27	3.11389	0		328.49	8.92081	5		175.41	5.19238	3		492.28	4.46529	0		206.17	1.90932	0
				509.24	3.12857	0		337.84	9.12555	3		180.08	5.33031	3		503.04	4.70609	0		211.05	1.95174	0
				510.09	3.13277	0		347.37	9.43806	3		184.88	5.44939	2		512.67	4.92161	1		213.79	1.99841	1
				511.56	3.14004	3		356.7	9.84588	2		189.57	5.56574	3		522.33	5.13779	1		217.59	2.06437	0
				520.05	3.18202	0		366.22	10.262	2		194.13	5.67887	3		531.96	5.35331	1		221.94	2.16156	0
				522.92	3.19621	0		378.93	10.8155	3		198.93	5.79796	2		541.18	5.55965	5		223.29	2.17358	0
				525.65	3.20971	0		383.06	10.9947	0		203.7	5.9163	3		551.41	5.78859	0		232.57	2.2581	0
				528.61	3.22435	3		395.04	11.5144	1		208.23	6.04217	3		560.97	6.00254	0		241.98	2.3438	0
				529.75	3.22998	0		404.47	11.9235	0		213.09	6.2079	2		570.92	6.24301	0		251.45	2.43006	1
				531.87	3.24047	5		413.27	12.3053	1		217.76	6.36716	2		580.46	6.63387	0		256.01	2.58631	0
				532.19	3.24205	6		427.4	12.9183	1		222.21	6.51891	3		590.24	7.31011	0		260.14	2.63748	0
				538.94	3.27542	5						227.04	6.68362	2		599.85	7.97196	0		267.94	2.73413	0
				542.08	3.29095	5						231.86	6.80564	3		609.16	8.61314	2		277.95	2.85815	0
				545.81	3.30939	6						246.98	7.1362	2		619.32	9.31287	3		283.64	2.92865	0
				547.89	3.31968	0						251.71	7.23961	2		629.07	9.98435	2		297.07	3.09506	0
				549.1	3.32566	5						258.41	7.38627	2						306.46	3.2114	0
				551.84	3.33921	6						263.08	7.48853	3						314.72	3.31375	1
				554.85	4.09285	6						267.85	7.59298	3						321.06	3.3923	0
				557.92	4.36522	6						272.48	7.69436	2						334.87	3.56341	0
				558.77	4.44063	5						277.11	7.79575	4						343.6	3.64294	0
				559.77	4.52935	5						281.89	7.90041	4						353.24	3.71711	0
				560.01	4.55071	5						286.51	8.00158	0						358.89	3.76058	0
				568.29	5.28967	3						291.31	8.10668	0						368.98	3.83822	0
				571.33	5.56097	5						295.94	8.20807	0						378.87	3.91431	0
				574.14	5.81175	3														395.27	4.0405	0
				577.09	6.07503	6														404.12	4.10859	0
				577.69	6.12858	3														405.16	4.1166	0
				581.15	6.43737	3														423.19	4.25408	0
				583.96	6.68815	3														424.3	4.26245	0
				586.87	6.94785	5														443.74	4.40917	0
				587.91	7.04067	3														452.87	4.47808	0
				589.24	7.15937	1														463.12	4.55543	0
				592.22	7.42532	6														472.55	4.6266	0
				592.6	7.45923	3														480.62	4.67146	0
				595.38	7.70734	1														489.04	4.71728	0
				596.79	7.83317	1														499.07	4.77186	0
				597.27	7.87601	1														506.52	4.8124	0
				600.2	8.1375	0														513.97	4.85294	0
				604.29	8.50252	3														525.14	4.91372	0
				606.04	8.6587	3														532.31	4.95274	0
				607.19	8.76133	3														537.07	4.97864	0
				610.57	9.06298	5														546.19	5.02827	0
				612.93	9.2736	6														554.29	5.07235	0
				616.02	9.54937	6														565.23	5.13188	0
				617.22	9.65647	5														576.29	5.19206	0
				620.37	9.93759	6														584.61	5.23733	0
				623.5	10.2169	6														592.94	5.30547	0
				624.75	10.3285	6														605	5.40619	0
				626.53	10.4873	6														626.06	5.48519	0
				627.21	10.548	6														635.03	5.657	0
				635.57	11.2925	0														661.46	5.878	1
				640.23	11.7074	0														709.29	6.227	0
				643.98	12.0414	0														805.91	6.91514	0
				645.18	12.1482	0														815.85	7.0003	0
																				833.77	7.15382	2
																				843.21	7.23469	0
																				854.95	7.36067	4
																				866.08	7.55184	1
																				876.11	7.72412	1
																				886.4	7.90087	0
																				898.14	8.10252	0
																				906.09	8.23908	4
																				913.45	8.36549	0
																				924.44	8.55426	0
																				931.88	8.68206	0
																				951	8.87993	1
																				951	8.87993	0
																				983.34	9.18821	0
																				993.05	9.438	0
																				998.87	9.58772	3
																				1006.89	9.79404	0
																				1023.25	10.2149	0
																				1028.67	10.3543	0
																				1042.81	10.7181	0
																				1052.05	10.9558	0
																				1096.1		4
																				1143.35		4
																				1192.97		4
																				1230.02		0
																				1241.87		4
																				1277.22		0
																				1279.55		2
																				1290.96		3
																				1317.41		0
																				1327.09		0
																				1331.99		0
																				1332.1		0
																				1357.02		0

## Sheet: U1554_Lithology
Lith Unit	Lith Subunit	Core, section, interval	Depth CSF-A (m)	Age	Main lithologies	Minor lithologies
I		384-U1554A-1H-1, 0 cm to EOH	0 to 72.68	Holocene to early Pleistocene	silty clay	Silty clay with carbonate, silty clay with biosilica and carbonate
		384-U1554B-1H-1, 0 cm to EOH	0 to 76.45
		384-U1554C-1H-1, 0 cm to EOH	0 to 75.24
		395C-U1554E-2H-1, 0 cm to 395C-U1554E-20X-4, 0 cm	66.3 to 240.3
		395-U1554G-1H-1, 0 cm to 395-U1554G-27H-1,0 cm	0 to 240.9
		395-U1554H-1H-1, 0 cm to 395-U155H27H-1, 0 cm	0 to 242.1
	IA	384-U1554A-1H-1, 0 cm to EOH	0 - 72.68	Holocene to late Pleistocene	silty clay	Silty clay with carbonate, silty clay with biosilica and carbonate
		384-U1554B-1H-1, 0 cm to EOH	0 - 76.45
		384-U1554C-1H-1, 0 cm to EOH	0 - 75.24
		395C-U1554E-2H-1, 0 cm to 395C-U1554E-7H-3, 151 cm	66.3 - 118.3
		395-U1554G-1H-1, 0 cm to 395-U1554G- 14H-1, 0 cm	0 - 117.4
		395-U1554H-1H-1, 0 cm to 395-U1554H-14H-1, 0 cm	0 - 118.6
	IB	395C-U1554E-7H-4, 0 cm to 395C-U1554E-20X-4, 0 cm	118.3 - 240.3	late Pleistocene to early Pleistocene	silty clay	Silty clay with carbonate
		395-U1554G-14H-1, 0 cm to 395-U1554G-27H-1, 0 cm	117.4 - 240.9
		395-U1554H-14H-1, 0 cm to 395-U1554H-27H-1, 0 cm	118.6 - 242.1
II		395C-U1554E-21X-1, 0 cm to 395C-U1554E-41X-1, 0 cm	247.4 – 441.4	early Pleistocene to late Pliocene	silty clay, silty clay with carbonate
		395-U1554G-27H-1, 0 cm to EOH	240.9 to 354.97
		395-U1554H-27H-1, 0 cm to EOH	242.1 to 354.8
	IIA	395C-U1554E-21X-1, 0 cm to 395C-U1554E-34X-1, 0 cm	247.4 - 373.5	Pliocene	silty clay	silty clay with carbonate
		395-U1554G-27H-1, 0 cm to EOH	240.9 - 354.97
		395-U1554H-27H-1, 0 cm to EOH	242.1 - 354.8
	IIB	395C-U1554E-34X-1, 0 cm to 395C-U1554E-41X-1, 0 cm	373.5 - 441.4	Pliocene	silty clay
III		395C-U1554E-41X-1, 0 cm to 395C-U1554E-51X-1, 0 cm	441.4 - 538.4	Pliocene	silty clay, silty clay with carbonate	carbonate mud
IV		395C-U1554E-51X-1, 0 cm to U1554E-62X-CC, 106 cm	538.4 to 646.55	early Pliocene to middle Miocene	mud with carbonate, silty clay with carbonate, carbonate silty clay, nannofossil chalk
		395C-U1554F-3R-1, 0 cm to U1554F-5R-2, 88 cm	620.0 to 641.6
	IVA	395C-U1554E-51X-1, 0 cm to 395C-U1554E-61X-1, 0 cm	538.4 - 635.4	early Pliocene to late Miocene	mud with carbonate, silty clay with carbonate, carbonate silty clay
		395C-U1554F-3R-1, 0 cm to 395C-U1554F-3R-5, 60 cm	620.0 - 626.6
	IVB	395C-U1554E-61X-1, 0 cm to 395C-U1554E-62X-CC, 106 cm	635.4 - 646.55	middle Miocene	nannofossil chalk
		395C-U1554F-3R-5, 60 cm to 395C-U1554F-5R-2, 88 cm	626.6 - 641.6

## Sheet: U1554_age_depth
Table U1554-L-T1. Age model tie points and interpolated boundaries for Hole 395C-U1554E.
Number	Event (base)	Age (Ma)	Depth (m, CSF-A)
1	Top of hole	0	0
2	C1n (Bruhnes)	0.773	100.72
3	C1r.1n (Jaramillo)	1.07	140.72
4	C1r.2n (Cobb Mountain)	1.215	154.27
5	C2n (Olduvai)	1.934	266.98
6	C2r.2r (Matuyama)	2.6	402.34
	Lithological Unit IIB (extrapolated down)	2.79218	441.4
	Hiatus (?) (extrapolated down)	3.26944	538.4
	Hiatus (?) (extrapolated up)	3.83585	552
7	B Globoconella puncticulata	4.54	559.89
8	T Paragloborotalia mayeri	10.54	627.12

## Sheet: U1562_Lithology
Lith Unit	Core, section, interval (cm)	Depth CSF-A (m)	Age	Main Lithologies	Minor Lithologies
I	395C-U1562A-1H, 0 cm to 395C-U1562A-16H-1, 0 cm	0 to 135.0	Holocene to early Pliocene	silty clay	silty clay with biosilica, silty clay with foraminifers, silty clay with sand
	395-U1562C-1H-1, 0 cm to 395-U1562C-16H-4, 0 cm	0 to 135.23
II	395C-U1562A-16H-1, 0 cm to 395C-U1562A-35F-1, 0 cm	135.0 to 253.1	early Pliocene to late Miocene	silty clay, silty clay with carbonate	silty clay with foraminifers, carbonate silty clay
	395-U1562C-16H-4, 0 cm to 395-U1562C-42F-CC, 22 cm	135.23 to 251.49
III	395C-U1562A-35F-1, 0 cm to 395C-U1562A-55F-4, 14 cm	253.1 to 351.36	late Miocene	silty clay with carbonate, silty clay	carbonate silty clay, carbonate mud
	395-U1562C-44F-1, 0 cm to EOH	253.4 to 300.68
IV	395C-U1562A-55F-4, 14 cm to 395C-U1562A-64X-CC, 33 cm	351.36 to 427.73	late Miocene	nannofossil ooze	carbonate silty clay
	395C-U1562B-2R-1, 3 cm to 395C-U1562B-4R-1, 147 cm	408.13 to 428.57

## Sheet: U1562_age_depth
Table U1562-L-T1. Age model tie points for Hole U1562A
Number	Event (base)	Age (Ma)	Depth (m CSF-A) tie
1	Top hole	0	0
2	C1n (Bruhnes)	0.773	13.43
3	C1r.1n (Jaramillo)	1.07	20.58
4	Top condensed interval (extrapolated down)	1.129	22
5	Bottom condensed interval (extrapolated up)	1.775	28.83
6	C1r.3r	1.775	28.83
7	C2n (Olduvai)	1.934	34.73
8	C2r.1n (Feni)	2.14	48.73
9	C2r.2r (Matuyama)	2.6	108.15
10	Hiatus (extrapolated down)	2.8	135
11	Bottom disturbed interval (hiatus?) (extrapolated up)	3.58	140.59
13	C2Ar	4.19	153.73
14	C3r.4n (Thvera)	5.24	176.44
15	C3r (Gilbert)	6.02	207.58
16	C3An.2n	6.73	228.4
	X Neogloboquadrina atlantica d-s	9.23	342.61
17	Top P. mayeri	10.54	372.58

## Sheet: U1563_Lithology
Lith Unit	Lith Subunit	Core, section, interval	Depth CSF-A (m)	Age	Main lithologies	Minor lithologies
I		395C-U1563A-1H-1, 0 cm to 395C-U1563A-9H-1, 0 cm	0 - 73.9	Holocene to early Pleistocene	silty clay	silty clay with carbonate
II		395C-U1563A-9H-1, 0 cm to 395C-U1563A-28F-3, 70 cm	73.9 -229.3	early Pleistocene to early Pliocene	silty clay
III		395C-U1563A-28F-3, 70 cm to 395C-U1563A-39F-2, 0 cm	229.3 - 279.8	early Pliocene to late Pliocene	silty clay with carbonate, carbonate silty clay
IV		395C-U1563A-39F-2, 0 cm to 395C-U1563A-48X-CC, 20 cm	279.8 - 324.63	early Pliocene	nannofossil ooze/chalk with foraminifera
	IVA	395C-U1563A-39F-2, 0 cm to 395C-U1563A-43X-2, 65 cm	279.8 - 298.3	early Pliocene	nannofossil ooze with foraminifera
	IVB	395C-U1563A-43X-2, 65 cm to 395C-U1563A-48X-CC, 20 cm	298.3 - 324.63	early Pliocene	nannofossil ooze/chalk with foraminifera	nannofossil chalk with sand

## Sheet: U1563_age_depth
Table U1563-L-T1. Age model tie points and interpolated boundaries for Hole 395C-U1563A.
Number	Event (base)	Age (Ma)	Depth (m, CSF-A)
1	Top of hole	0	0
2	Base E. huxleyi	0.29	12.335
3	C1n (Bruhnes)	0.773	54.025
4	C1r.1r	0.99	68.01
5	C1r.1n (Jaramillo)	1.07	74.145
6	C1r.2r	1.18	79.5
7	C1r.2n (Cobb mountain)	1.215	80.27
8	C1r.3r	1.775	112.05
9	C2n (Olduvai)	1.934	123.3
10	C2r.1r	2.116	134.835
11	C2r.1n (Feni)	2.14	136.285
12	Top N. atlantica	2.26	164.56
13	C2r.2r (Matuyama)	2.595	191.495
14	C2An.1n	3.032	235.45
16	C2An.2n	3.207	248.565
	Lithological Unit III	3.32948	279.25
17	C2An.2r (Mammoth)	3.33	279.38
	? Short hiatus (extrapolated down)	3.40548	298.29
	? Short hiatus (extrapolated up)	3.58648	300.66
18	C2An.3n (Gauss)	3.596	300.8
19	Base G. crassaformis / Base G. puncticulata	4.57	315.13

[truncated: 5 more sheets: U1564_Lithology, U1564_age_depth, U1564_astronomical_tuning, U1602_Lithology, U1602_age_depth]
